# Supplementary material for: Combined Analysis of Untargeted Metabolomics and Transcriptomics Revealed Seed Germination and Seedling Establishment in Zelkova schneideriana
Source: Genes (Basel). 2024 Apr 12;15(4):488. doi: 10.3390/genes15040488 (PMC11050531; doi:10.3390/genes15040488)
Supplement: Supplementary file 1 [file genes-15-00488-s001.zip]

Archive with 1 entries (1 files):
- Supplementary material/Table.docx
